# Supplementary material for: Sera from Phylogenetically Related Alligators, Crocodiles and Domestic Chickens Exhibit Comparable Anti-Cancer Activity
Source: Cells. 2026 Apr 22;15(9):749. doi: 10.3390/cells15090749 (PMC13162711; doi:10.3390/cells15090749)
Supplement: Supplementary file 1 [file cells-15-00749-s001.zip]

Archive with 1 entries (1 files):
- cells-4241330-supplementary.pdf
